# Supplementary material for: Nutritional Imbalance and Oral Functional Limitation Jointly Associated with Depressive Symptoms in Adults Living Alone: A Nationally Representative Cross-Sectional Study
Source: Nutrients. 2026 Jun 24;18(13):2055. doi: 10.3390/nu18132055 (PMC13363396; doi:10.3390/nu18132055)
Supplement: Supplementary file 1 [file nutrients-18-02055-s001.zip]

Archive with 1 entries (1 files):
- nutrients-4367580-supplementary.pdf
